# Supplementary material for: Using a Naturalistic Store Laboratory for Clinical Trials of Point-of-Sale Nutrition Policies and Interventions: A Feasibility and Validation Study
Source: Int J Environ Res Public Health. 2021 Aug 19;18(16):8764. doi: 10.3390/ijerph18168764 (PMC8394834; doi:10.3390/ijerph18168764)
Supplement: Supplementary file 1 [file ijerph-18-08764-s001.zip]

Archive with 1 entries (1 files):
- ijerph-1323373-supplementary.pdf
